# Supplementary material for: Macrocyclization and Backbone Rearrangement During RiPP Biosynthesis by a SAM-Dependent Domain-of-Unknown-Function 692
Source: ACS Cent Sci. 2023 Apr 24;9(5):1008–18. doi: 10.1021/acscentsci.3c00160 (PMC10214503; doi:10.1021/acscentsci.3c00160)
Supplement: Supplementary file 1 — oc3c00160_si_001.xlsx [file oc3c00160_si_001.xlsx]

## Sheet: Sheet1
Precursor Accession	Species	Precursor Sequence
WP_065394722.1	Chryseobacterium artocarpi	MKIPALLMASLLTVGVAAQSTKPVTKTKKPVKKVKKIAKSDTVEKPRIPKIPIRKDTIKHNPGYCPACGLG
REC44109.1	Chryseobacterium pennipullorum	MLIANSVKKKIMKIPAIVMASLLAVGVSAQTTKPAGKTKKPVKKVRKAAAVDTTKKPKPDTPRVIVKKDTLVRGNYSCPACGMG
WP_076552344.1	Chryseobacterium ureilyticum	MKIPALLMASLLTVGVAAQTTKPVTKTKKPVKKVKKIAKSDTVEKPRIPKIPIRKDTIKHDPGYCPACGLG
WP_123912779.1	Chryseobacterium pennipullorum	MKIPAIVMASLLAVGVSAQTTKPAGKTKKPVKKVRKAAAVDTTKKPKPDTPRVIVKKDTLVRGNYSCPACGMG
WP_103293744.1	Chryseobacterium lactis	MKIPVIIMASLLAVGVSAQTTKPVSKTKKPVKKVRKAADPETPAKPKPTTPKVLTKKDTLVRAPFNCPACGMG
WP_142015286.1	Chryseobacterium aquifrigidense	MKIPAILMASLLAVGVSAQTTKPEGKTRKPVKKVKKANSTDTVDKKKPGTPKPVVKKDTLVLRGHGCPACGMG
WP_223559708.1	hryseobacterium lathyri	MKIPALVMASLLAVSVSGQATKPVSKAKKPVSKIKKTESPKPIKTAETKFIPKKDTILRGGGYCPACGMG
WP_123939942.1	Chryseobacterium sp. G0186	MKIPTLLMASLLAVGVSAQSTKPATKTKKPIKKVKKVVTSDTTKNPKPTTPKVIVRKDTTSHDPRNCPACGMG
WP_153391761.1	Chryseobacterium vaccae	MKIPMIVMAGLLAVGVSAQTTKPVKKINKPVKKIKKAEAPKPVKAAEPKVIVKKDTLLKRGGYCPACGMG
WP_062699009.1	Chryseobacterium indologenes	MKIPMIVMAGLLAVGVSAQTTKPVRKINKPVKKIKKAETPKPVKAAEPKVIVKKDTLLKRGGYCPACGMG
WP_034751033.1	Chryseobacterium vrystaatense	MKIPALVMASLLAVSVSGQTTKPVKKGSKPVKKIRKADSPKTVKADPKHVVKKDTILKYGGGCPACGMG
WP_034727518.1	Chryseobacterium sp. JM1	MKIPALVMASLLAVSVSGQTTKPVKKGTKSVKKVKKMDSPKTVKAEPTKVVKRDTILKHGGGCPACGMG
WP_101237822.1	Chryseobacterium sp. PMSZPI	MKIPMLLMAGLLAVGVSAQSTKPVAKSKKPIKKVKKVVTADTMEKPKPKPTPSKVIVKKDTIKNGPHYCPACGMG
WP_072923383.1	Chryseobacterium sp. OV279	MKIPALVMASLLAVSVSGQTTKPVKKGTKSVKKVKKMDSPKTVKAEPVKVVKRDTILKHGGGCPACGMG
WP_149388739.1	Chryseobacterium panacisoli	MKIPAILMASLLAVGVSAQSTKPETRTKKSVKKVKKATAPDTVEKKKPGTPKPIVKKDTLVLRGHGCPACGMG
WP_259835628.1	Chryseobacterium sp. pc1-10	MKIPALVMASLLAVSVSGQTTKPVKKGAKSVKKVKKMDSPKTVKAEPTKVVKRDTILKYGGGCPACGMG
WP_047495576.1	Chryseobacterium	MKIPTLLMASLLAVGVSAQTTKPATNTKKPVKKVKKAVIKETPEKPKPGTPKVIAKKDTVVRLPHGCPACGMG
WP_077414522.1	unclassified Chryseobacterium	MKIPAILMASLLAVGASAQSTKPETRTKKPVKKVKKATAPDTVEKKKPGTPKSIVKKDTLVLRGHGCPACGMG
WP_209784811.1	Chryseobacterium sp. PvR013	MKIPAILMASLLAVGVSAQTTKPETKTKKPVRKVKKATSQDTVEKKKPGAPKPDVKKDTLVLRGHGCPACGMG
WP_169236209.1	Chryseobacterium antibioticum	MKIPALVMASLMAISVSGQTSKPVKKAKKSVTKVKKADSPKSVKTAETKFVPKRDTILRSGGNCPACGMG
WP_099766994.1	Chryseobacterium sp. 52	MKIPALVMASLMAVSVSAQTTKPVKKVNKPVSKIKKAESPKPIKTAETKHVPNVSKKDSVLKYGGGCPACGMG
WP_230035572.1	unclassified Chryseobacterium	MKIPTLLMASLLAVGVSAQTTKSVTNTKKPVKKVKKAVIKETPEKPKPGTPKVIAKKDTVVRLPHGCPACGMG
WP_062670362.1	Chryseobacterium	MKIPALLMASLLAVGVSAQTTKPEAKTKKPVKKVKKATSTDTVEKKKPGTPKPVVKKDTLVLRGHGCPACGMG
MBO9691587.1	Chryseobacterium sp.	MKIPAILMASLLAAGVSAQTTKPVAKTKKPVKKVKKVSASDTVEKKKPGTPKPVVKKDTLVLHGYGCPACGMG
WP_131433415.1	Chryseobacterium gleum	MKIPAILMASLLAVGVSAQTTKPAAKTKKPVKKVKKAAASDTAEKKKPGTPKPAVKKDTLVLHGYGCPACGMG
WP_223598941.1	Chryseobacterium sp. GVT01B	MKIPVVLMASLLAVGVSAQSTKPEAKTKKPVKKVKRAATPDTVEKKKPGTPKPIVKKDTLVLRGYGCPACGMG
QBA23549.1	Chryseobacterium indologenes	MKIPAILMASLLAVSVSAQTTKPETKAKKPVKKIKKATSADTVEKKKPGAPKPVVKKDTLVLREYGCPACGMG
WP_123860486.1	Chryseobacterium	MKIPALLMASLLAVGVSAQTTKPAAKTKKPIKKVKKVAPAPESPEKPKPTTPKAIVKKDTVKLSHFSCPACGMG
WP_034698538.1	Chryseobacterium sp. S0630	MKIPAILMASLLAVGVSAQTTKPEAKTKKPVKKVKKATSTDTVEKKKPGTPKPVVKKDTLVLRGHGCPACGMG
WP_223608184.1	Chryseobacterium sp. OSA05B	MKIPTLVMASLLAVSVSGQTTKPVKKGTKSVKKVKKMDSPKTVKAEPVKVVKKDTILKYGSGCPACGMG
WP_002980029.1	Chryseobacterium gleum	MKIPAILMASLLAVGVSAQTTRPAAKTKKPVKKVKKAAASDTAEKKKPGTPKPVVKKDTLVLHGYGCPACGMG
WP_232720675.1	Chryseobacterium gleum	MKIPAILMASLLAVGVSAQTTRPAAKTKKPVKKVKKAAVSDTAEKKKPGTPKPVVKKDTLVLHGYGCPACGMG
WP_149831711.1	Chryseobacterium sediminis	MKIPTILMASLLAVGVSAQTTKPNAKTKKPVKKVKKATASDTVEKKKPGTPKPIVKKDTLVLHGYGCPACGMG
WP_076355785.1	Chryseobacterium	MKIPTLLMASLLAVGVSAQSTQSSTKTKKPVKKTRKVAASDTAKKPKPTTTPKVIVRKDTVRFDPRNCPACGMG
WP_229047850.1	Chryseobacterium arthrosphaerae	MKIPALLMASLLAVGVSAQTTKPAAKSRKPVKKVKKVVAADTAEKPKPGKPKPIVKKDTLVLGEHGCPACGMG
WP_241614084.1	Chryseobacterium sp. SSA4.19	MKIPAALMVSLLTVSLSAQTTKPITKKVKKVTKKTSTVPAKKPATAKTVVQKDTVVHHSGYCPACGMG
WP_213279121.1	Chryseobacterium indologenes	MKIPVVLMASLLAVGVSAQSTKPEAKTKKPVKKVKRATTPDTVEKKKPGTPKPIVKKDTLVLRGYGCPACGMG
WP_047375393.1	Chryseobacterium viscerum	MKIPVVLMASLLAVGVSAQSTKPEAKSKKPIKKVKRATAPDTVEKKKPGTPKPIVKKDTLVLRGHGCPACGMG
WP_123947269.1	Chryseobacterium	MKIPTLLMASLLAAGVSAQTTKPVSKTKKPVKKVRKVAPASESPEKPNPTTPKAIVKKDTIKLNGFSCPACGMG
WP_114822529.1	Chryseobacterium sp. KLBC 52	MKIPAILMASLLAVGVSAQTTKPEAKTKKPVKKVKKATSTDTAEKKKPGTPKPVVKKDTLVLRGHGCPACGMG
WP_068943004.1	Chryseobacterium	MKIPTLLMASLLAVGVSAQTTKPAANTKKPVKKVKKVAPAPESPEKPKPTTPKAIVKKDTVKMSHFSCPACGMG
WP_123274715.1	Chryseobacterium sp. G0240	MKLPTVLMAGLLAVGVSAQNTKPAAKTKKPVKKVKKEAVLDTSKKPKPATPKIIVKKDTLMRVPYNCPACGMG
WP_216444825.1	Chryseobacterium sp. PCH239	MKIPALLMASLLAVGVSAQTTKPEAKTKKPVKKVKKATSTDTVEKKKPGTPKPVVKKDTLVLRGHGCLACGMG
WP_105702997.1	Chryseobacterium sp. MYb7	MKIPAILMASLLAVGVSAQTTKPNAKVKKPIKKVKKAAAPDTIEKKKPGTPKPVVKQDTLVLRGHGCPACGMG
WP_255814980.1	Chryseobacterium sp. MA9	MKIPVALMASLLAIGVSAQSTKPEAKTKKPIKKVKRVTAPDTAEKKKPGTPKPIVKKDTLVLRGHGCPACGMG
WP_076594458.1	Chryseobacterium	MKIPAILMASLLAVSVSAQTTKPEGKTKKSVKKAKKATSTDTVEKKKPGTPKPVVKKDTLVLRGHGCPACGMG
WP_142716531.1	Chryseobacterium rhizoplanae	MKIPVVLMASLLAVGVSAQSTKPEAKTKKPVKKVKKATAPDTVEKKKPGTPKPIVKKDTLVLRGYGCPACGMG
PWN66081.1	Chryseobacterium oncorhynchi	MKIPTLLMASLLAVGVSAQSTQSSGKTKKPVKKVRKVAASDTAKKPKPTTTPKVIARKDTVRFDPRNCPACGMG
WP_185246802.1	Chryseobacterium bernardetii	MKIPALLMVSLLAVGVSAQTTKPATKAKKPVKKVKKVAPAPESPEKPKPTTPKAIVKKDTVKLSHFSCPACGMG
WP_066690843.1	Chryseobacterium contaminans	MKIPALLMASLLAVGVSAQTTKPAAKTKKPVKKIKKVAPVTENPGKPTPTTPKAIVKKDTVKLSHFSCPACGMG
WP_162926133.1	Chryseobacterium aurantiacum	MKIPTLLMASLLAVGVSAQTTQSSGKTKKPVKKVRKVAASDTTKKPKPTTPPKVIVKKDTVRHDPRNCPACGMG
WP_129036616.1	Chryseobacterium sp. CH21	MKIPAILMASLLAVGVSAQTTKPNAKTKKPVKKVKKATAPDTIEKKKPGTPKPVVKQDTLVLRGHGCPACGMG
WP_050021163.1	Chryseobacterium	MKLPAVLMASLLAAGVSAQTKPVSKNKKQVKKMKKEIILDTSKKPKPTPKVIVKKDTLIRVPHHCPACGMG
HCN49490.1	Chryseobacterium sp.	MKIPALLMASLLAVGVSAQTTKPATKTKKPVKKVKKVTAASDTAEKPKPGKPKVIVRKDTMVLNGHGCPACGMG
WP_209917744.1	Chryseobacterium jejuense	MKIPALLMASLLAVGVSAQTTKPAAKTKKPVKKVKKVAPAPESPEKPKPTTPKAVVKKDTVVLNHFSCPACGMG
WP_123899530.1	Chryseobacterium bernardetii	MKIPVLLMTSLLAVGVSAQTAKPVQTKKPVKKVKKAAPIPESLEKPKPVTPKAIVKKDSMKISHFSCPACGMG
WP_236858878.1	Chryseobacterium sp. MEBOG06	MKIPTILMAGLLAAGVSAQTTKPAGKTKKPVKKVKKATSPDTPEKPKPGIPKTVVKKDTLVLRGHGCPACGMG
WP_079241386.1	Chryseobacterium indologenes	MKIPAILMASLLAVGVSAQTTKPETKTKKPVKKVKKATSTDTVEKKKPGIPKPVVKKDTLVLRGHGCPACGMG
WP_048507565.1	Chryseobacterium angstadtii	MKIPAIVMASLVAVSVSGQTTKPVKKGSKPVKKVVKKADSPKTVKAAEPKVVLKKDTILKHGGGCPACGMG
WP_184553104.1	Chryseobacterium sediminis	MKIPAILMASLLAVGVSAQTTKPNTKTKKPVKKVKKATASDTVEKKKPGTPKPIVKKDTLVLHGYGCPACGMG
WP_123840957.1	Chryseobacterium	MKIPTLVMAGLLAVGVSAQTTKPAGQSKKPVKKVKKIVNPEAPGKPKPATPKAVVKKDTLVRAPFNCPACGMG
WP_045496049.1	Chryseobacterium sp. StRB126	MKIPALLMASLLAVGVSAQTTKPAAKTKKPVKKVKKVAPASESPEKPKPTTPKAVAKKDTVVLSRFSCPACGMG
WP_129056563.1	unclassified Chryseobacterium	MKIPTVLMASLLAVGISAQTTKPVTKSKKPVKKVRKVAPVPESPEKPKPTTPKAIVKQDTIKLSHFSCPACGMG
WP_105682667.1	Chryseobacterium culicis	MKIPAILMASLLAVGVSAQTTKPETKTKKPVKKVKKATSQDTVEKKKPGAPKPDVKKDTLVLRGHGCPACGMG
ASE60850.1	Chryseobacterium indologenes	MDNGGGNQYNIKWNACCKTYVKMTIMKIPTLVMAGLLAVGVSAQTTKPAGQSKKPVKKVKKIVNPEAPGKPKPATPKAVVKKDTLVRAPFNCPACGMG
WP_185288142.1	Chryseobacterium lactis	MKIPALLMASLLAVGVSAQTTKPATKTKKPVKKVKKVTAASDTAEKPKPGKPKVIVRKDTVLPSGHGCPACGMG
ATN04959.1	Chryseobacterium indologenes	MDDGGGNQYNIKWNACCKTYVKMTIMKIPTLVMAGLLAVGVSAQTTKPAGQSKKPVKKVKKIVNPEAPGKPKPATPKAVVKKDTLVRAPFNCPACGMG
WP_123870987.1	Chryseobacterium	MKIPVLLMTSLLAVGVSAQTAKPVQTKKPVKKVKKAAPIPESPEKPKPVTPKAIVKKDSMKISHFSCPACGMG
WP_142722333.1	Chryseobacterium sp. ON_d1	MKIPAILMASLLAAGVSAQTTKPLTKTKKPVKKVKKAAASDTVEKKKPGTPKPVVKKDTLVLHGYGCPACGMG
WP_056222812.1	Chryseobacterium sp. Leaf201	MKIPALLMASLLTATVTAQTTRPVVKTTKKTVKKTSKVKTAKINNPQPIAKKDTVIRNYGSCPACGMG
WP_236850267.1	Chryseobacterium sp. MEBOG07	MKIPTLLMASLLAVGVSAQTTKPANKEKKPAKKIKKTAITETPGKPKPGKSTVIVKKDSVIPRGHGCPACGMG
WP_124531035.1	Chryseobacterium sp. KBW03	MKIPTLLMASLLAVGVSAQTTKPANKEKKPAKKIKKTAITETPGKPKPGKSAVIVKKDSVIPRGHGCPACGMG
WP_160139546.1	Chryseobacterium sp. C4a	MKIPALLMASLLAVGVSAQSTKPATKTKKPVKKVKKVAPIPESPEKPKPITPKAVAKRDTVRIKGFSCPACGKG
WP_076510008.1	Chryseobacterium shigense	MKIPALVMASLLAVSVSAQTTKPVKKVKKPISKSKKAESPKSVKTADTKFVPKKDTIFRSGGGCPACGMG
WP_110011638.1	unclassified Chryseobacterium	MKIPAILMASLLAVSVSAQTTKPETKTKKPVKKIKKATSADTVEKKKPGTPKPVVKKDTLVLREYGCPACGMG
WP_103235212.1	Chryseobacterium viscerum	MKIPTLLMASLLAVGVSAQTTKPANKEKKPAKKSKKTAITETPGKPKPGTSTVIVKKDSVIPRGHGCPACGMG
WP_202842766.1	Chryseobacterium cucumeris	MKIPAILMASLLAVSVSAQTTKPETKTKKPVKKIKKATSADTVEKKKPGAPKPVVKKDTLVLREYGCPACGMG
WP_267406215.1	unclassified Chryseobacterium	MKIPTLLMASLVTVSLSAQTMKPVAKKGKKVVKKVKTAETPKAQPAQPIAKKDTVIHRSGYCPACGMG
WP_241286339.1	Chryseobacterium arthrosphaerae	MKIPALLMASLLAVGVSAQTTKPAAKSKKPIKKVKKVVAADTAEKPKPGKPKPIVKKDTLVLGEHGCPACGMG
WP_111952936.1	Chryseobacterium lathyri	MKIPALVMASLLAVSVSGQATKPVKKAKKPVSKIKKTESPKPIKTAETKFVPKKDTILRGGGYCPACGMG
WP_259830877.1	Chryseobacterium sp. PC2-12	MKIPALVMASLMAVSVSGQTSKPVKKAKKPVTKVKKADSPKSVKTAETKFVPKRDTILRSGGNCPACGMG
HBV15281.1	Chryseobacterium carnipullorum	MNGILIVSSIKKKNMKIPALVMASLLAVSVSAQTTKPVKKAKKPASKIKKADSPKSIKTAETKFVPKKDTILRTGGGCPACGMG
WP_123881244.1	Chryseobacterium carnipullorum	MKIPALVMASLLAVSVSAQTTKPVKKAKKPASKIKKADSPKSIKTAETKFVPKKDTILRTGGGCPACGMG
WP_116014713.1	Chryseobacterium elymi	MKIPALVMASLLAVSVSGQTTKPVKKAKKPVSKIKKSESPKPIKTAETKLVQKKDTILRGGGYCPACGMG
WP_212651255.1	Chryseobacterium arthrosphaerae	MKIPALLMASLLAVGVSAQTTKPAAKSKKPVKKVKKIVAADTAEKPKPGKPKPIVKKDTLVLGEHGCPACGMG
WP_065397535.1	Chryseobacterium arthrosphaerae	MKIPALLMASLLAVGVSAQTTKPAAKSKKPVKKVKKVVAADTAEKPKPGKPKPIVKKDTLVLGEHGCPACGMG
WP_126650398.1	Chryseobacterium aureum	MKIPVVVMTSLLAVGVSAQTTKPVNKTKKPVKKIKKESVVKTPEKPKPDKPAVIVQKDSVIPRGHGCPACGMG
WP_089691041.1	Chryseobacterium culicis	MKIPVVLMTSLLAVGVSAQTTKPASKMKKPVKKVKKETVAKTPEKQKPEKPAVIVKRDSVIPRGYGCPACGMG
WP_121487546.1	Chryseobacterium sp. 7	MKIPIVLMTSLLAVGVSAQTSKPVNKTKKPIKKVKKESVVKTPEKPKPDKPAVIVKRDSVIPRGHGCPACGMG
WP_089733896.1	Chryseobacterium jejuense	MKIPALLMASLLAVGVSAQTTKPATKTTKPVKKVKKVAPAPESPEKPKPTTPKAVVKKDTVVLNHFSCPACGMG
REC63907.1	Chryseobacterium pennae	MASLLAAGVSAQTTKPVSKTKKPVKKVRKVAPASESPEKPNPTTPKAIVKKDTIKLNGFSCPACGMG
WP_131797314.1	Chryseobacterium	MKIPALVMASLLAVSVSAQTTKPVKKVKKPVKKVKKAEPVKTKETAQTKFVPKKDTILGHGGGCPACGMG
KXH81097.1	Chryseobacterium kwangjuense	MKRNVMKIPALVMASLLAVSVSAQTTKPVKKVKKPVKKVKKAEPVKTKETAQTKFVPKKDTILGHGGGCPACGMG
HCA06076.1	Chryseobacterium sp.	MKIPVLIMASLLAVSVSGQTTKPVKKGSKSVKKVKKMDSPKTVKAEPVKVVKRDTILKHGGGCPACGMG
WP_167028803.1	Chryseobacterium sp. Tr-659	MKIPALLMASLLTAGVSAQSTKPLPKNKKPEKKVKKAADPEPEKPKPGKTKTIVKKDTLVLRGYGCPACGMG
WP_123838350.1	Chryseobacterium oncorhynchi	MASLLAVGVSAQSTQSSGKTKKPVKKVRKVAASDTAKKPKPTTTPKVIARKDTVRFDPRNCPACGMG
WP_034707298.1	Chryseobacterium luteum	MKIPALVMASLLAVSVSGQTTKPVKKVKKPVSKIKKTESPKSVKTAETKFVPKKDTILRGSGNCPACGMG
WP_131368582.	Chryseobacterium soli	MKIPVLLMASLLAVGVSGQTSKPGSKNVKKPVKKVKKTQVAQSPKTVPVKPAKFKDSLTRGNSHYCPACGMG
KFF11414.1	Chryseobacterium soli	MIMKIPVLLMASLLAVGVSGQTSKPGSKNVKKPVKKVKKTQVAQSPKTVPVKPAKFKDSLTRGNSHYCPACGMG
WP_265130930.1	Chryseobacterium oranimense	MKVPALVMASLLAVSVSGQTTKPVKKVKKPVVKIKKAESPKTIKTAETRFVPKKDTILRGGGACPACGMG
WP_040999002.1	Chryseobacterium oranimense	MKVPALVMASLLAVSVSGQTTKPVKKVKKPVAKIKKAESPKTIKTAETRFVPKKDTILRGGGACPACGMG
PTT33358.1	Chryseobacterium sp. HMWF028	MASLLAVGVSAQTTKPVDKTKKPVKKIKKVSVTETPEKPKPGKPGVIVKKDSVVPRGHGCPACGMG
WP_090024779.1	Chryseobacterium oleae	MKIPALVMASLLAVSVSGQTTKPVKKVTKSVKKVRKMDSPKTVKAEPTKVVKRDTILKHGGGCPACGMG
WP_260545185.1	Chryseobacterium oranimense	MKVPALVMASLLAVSVSGQTTKPVKKVKKPVSKIKKAESPKPIKTAETRFVPRKDTILRGGGACPACGMG
WP_202092816.1	Chryseobacterium endalhagicum	MKIPALVMASLLAVSVSAQTTKPVKKVKKPVKKIKKAEPVRSKDTAHTKFVPKKDTILKLGGGCPACGMG
WP_048503892.1	Chryseobacterium sp. BLS98	MKVPALVMASLLAVSVSGQTTKPVKKVKKAVSKIKKAESPKPVKTAETKFVPRKDTVLGTGGACPACGMG
WP_027385219.1	Chryseobacterium gregarium	MKIPALIMASLLTVAVTAQTTKPVVKTTKKTVKKTGKVKTTKVNHIQPIAKKDTVIRSHGYCPACGMG
WP_054508688.1	Chryseobacterium sp. ERMR1:04	MKIPSLLMASLFAVGASAQTTKPTPKKAKKPVSKIKKDTVPKPIVKKDTIVKYSGHGCPACGMG
WP_115959374.1	Chryseobacterium flavum	MKIPALLMASLLAAGVSAQTAKPVTKTKKPIKKVKKTLTGETPEKPKPGEPKIIAKKDTVLRLPQGCPACGMG
WP_184160254.1	Chryseobacterium shigense	MKVPALVMASLLAVSVSGQTTKPVKKVKKPVSKVKKAESPKPLKTAGTKIVPKKDTVFLRGGGCPACGMG
WP_056076706.1	Chryseobacterium sp. Leaf394	MKIPALLLASLVTVSVAAQSSKPAKKVQKKAVKKAVKTKAPDTAKTQPTAQRDTVKNRWVCVACGMG
WP_214825641.1	Chryseobacterium	MKIPALLMAGLVTVSLSAQTTTPTVKKTKKPIKKVRKAEVPKSNTRPIAKKDTILRGKNYPCPACGMG
