# Supplementary material for: Macrocyclization and Backbone Rearrangement During RiPP Biosynthesis by a SAM-Dependent Domain-of-Unknown-Function 692
Source: ACS Cent Sci. 2023 Apr 24;9(5):1008–18. doi: 10.1021/acscentsci.3c00160 (PMC10214503; doi:10.1021/acscentsci.3c00160)
Supplement: Supplementary file 2 — oc3c00160_si_002.zip [file oc3c00160_si_002.zip]

Archive with 1 entries (1 files):
- Cytoscape file/DUF692-SSN.cys
